# Supplementary material for: BERT-based tourism named entity recognition: making use of social media for travel recommendations
Source: PeerJ Comput Sci. 2023 Dec 21;9:e1731. doi: 10.7717/peerj-cs.1731 (PMC10773720; doi:10.7717/peerj-cs.1731)
Supplement: Supplemental Information 1 [file peerj-cs-09-1731-s001.zip]

Archive with 7 entries (4 files):
- Tourism NER/Dataset/
- Tourism NER/Dataset/GABUNGAN15C.csv
- Tourism NER/Development - Streamlit/
- Tourism NER/Development - Streamlit/app-cased-updated.py
- Tourism NER/Development - Streamlit/Tourism_NER_Streamlit.ipynb
- Tourism NER/Training/
- Tourism NER/Training/Tourism_NER_with_BERT.ipynb
