# Supplementary material for: BERT-based tourism named entity recognition: making use of social media for travel recommendations
Source: PeerJ Comput Sci. 2023 Dec 21;9:e1731. doi: 10.7717/peerj-cs.1731 (PMC10773720; doi:10.7717/peerj-cs.1731)
Supplement: Supplemental Information 1 [file peerj-cs-09-1731-s001.zip › Tourism NER/Dataset/GABUNGAN15C.csv]

Sentence #	Words	Tag
Sentence 1	There	O
	'	O
	s	O
	no	O
	denying	O
	it	O
	,	O
	Budapest	O
	is	O
	one	O
	of	O
	Europe	O
	'	O
	s	O
	most	O
	underrated	O
	cities	O
	.	O
Sentence 2	In	O
	fact	O
	,	O
	it	O
	might	O
	just	O
	be	O
	THE	O
	most	O
	underrated	O
	city	O
	in	O
	all	O
	of	O
	Europe	O
	!	O
Sentence 3	But	O
	if	O
	you	O
	'	O
	re	O
	still	O
	not	O
	convinced	O
	,	O
	here	O
	'	O
	s	O
	a	O
	selection	O
	of	O
	my	O
	20	O
	favourite	O
	places	O
	you	O
	must	O
	see	O
	in	O
	Budapest	O
	–	O
	the	O
	photos	O
	will	O
	be	O
	sure	O
	to	O
	convince	O
	you	O
	to	O
	visit	O
	!	O
Sentence 4	Fisherman	B-HERITAGE
	'	I-HERITAGE
	s	I-HERITAGE
	Bastion	I-HERITAGE
	Fisherman	B-HERITAGE
	'	I-HERITAGE
	s	I-HERITAGE
	Bastion	I-HERITAGE
	was	O
	built	O
	in	O
	the	O
	late	O
	1800	O
	'	O
	s	O
	and	O
	despite	O
	attracting	O
	thousands	O
	of	O
	visitors	O
	a	O
	day	O
	,	O
	is	O
	still	O
	in	O
	great	O
	condition	O
	.	O
Sentence 5	The	O
	design	O
	features	O
	7	O
	towers	O
	to	O
	represent	O
	the	O
	7	O
	Magyar	O
	tribes	O
	that	O
	founded	O
	the	O
	nation	O
	,	O
	and	O
	the	O
	site	O
	is	O
	free	O
	to	O
	visit	O
	.	O
Sentence 6	This	O
	is	O
	also	O
	where	O
	you	O
	will	O
	arguably	O
	find	O
	the	O
	best	O
	views	O
	over	O
	Budapest	O
	.	O
Sentence 7	Chain	B-HERITAGE
	Bridge	I-HERITAGE
	Back	O
	when	O
	it	O
	was	O
	built	O
	in	O
	the	O
	late	O
	1800s	O
	,	O
	the	O
	Chain	B-HERITAGE
	Bridge	I-HERITAGE
	was	O
	the	O
	largest	O
	suspension	O
	bridge	O
	in	O
	Europe	O
	.	O
Sentence 8	It	O
	connects	O
	Buda	O
	with	O
	Pest	O
	and	O
	is	O
	certainly	O
	the	O
	most	O
	charming	O
	of	O
	the	O
	cities	O
	'	O
	bridges	O
	,	O
	so	O
	be	O
	sure	O
	to	O
	make	O
	the	O
	crossing	O
	at	O
	some	O
	point	O
	throughout	O
	your	O
	stay	O
	.	O
Sentence 9	Hősök	B-HERITAGE
	Tere	I-HERITAGE
	(	O
	Heroes	B-HERITAGE
	Square	I-HERITAGE
	)	O
	Located	O
	at	O
	the	O
	far	O
	end	O
	of	O
	Andrassy	O
	Street	O
	is	O
	Heroes	O
	Square	O
	,	O
	a	O
	UNESCO	O
	World	O
	Heritage	O
	site	O
	that	O
	pays	O
	tribute	O
	to	O
	the	O
	1000-year	O
	anniversary	O
	of	O
	the	O
	founding	O
	of	O
	Hungary	O
	.	O
Sentence 10	Four	B-PURPOSE
	Seasons	I-PURPOSE
	Gresham	I-PURPOSE
	Palace	I-PURPOSE
	Pictured	O
	is	O
	the	O
	view	O
	from	O
	the	O
	Presidential	O
	Suite	O
	inside	O
	the	O
	Four	B-PURPOSE
	Seasons	I-PURPOSE
	Gresham	I-PURPOSE
	Palace	I-PURPOSE
	,	O
	one	O
	of	O
	the	O
	most	O
	opulent	O
	and	O
	impressive	O
	hotels	O
	in	O
	the	O
	city	O
	of	O
	Budapest	O
	.	O
Sentence 11	If	O
	you	O
	can	O
	'	O
	t	O
	afford	O
	to	O
	stay	O
	a	O
	night	O
	in	O
	one	O
	of	O
	the	O
	rooms	O
	,	O
	consider	O
	dropping	O
	by	O
	for	O
	a	O
	meal	O
	or	O
	a	O
	visit	O
	to	O
	the	O
	spa	O
	to	O
	try	O
	one	O
	of	O
	the	O
	many	O
	medicinal	O
	treatments	O
	on	O
	offer	O
	.	O
	:	O
	theodevil	O
	Commons	O
	Gellért	B-PURPOSE
	Baths	I-PURPOSE
	These	O
	are	O
	said	O
	to	O
	be	O
	the	O
	most	O
	photographed	O
	public	O
	baths	O
	in	O
	Budapest	O
	–	O
	one	O
	look	O
	at	O
	the	O
	above	O
	photograph	O
	soon	O
	explains	O
	why	O
	!	O
Sentence 13	The	O
	Danube	B-NATURAL
	The	O
	river	O
	Danube	B-NATURAL
	is	O
	what	O
	separates	O
	“	O
	Buda	O
	”	O
	from	O
	“	O
	Pest	O
	”	O
	and	O
	offers	O
	great	O
	nightly	O
	dinner	O
	cruises	O
	as	O
	a	O
	more	O
	slow	O
	,	O
	relaxed	O
	way	O
	to	O
	appreciate	O
	the	O
	lights	O
	of	O
	Budapest	O
	in	O
	the	O
	evenings	O
	.	O
Sentence 14	Houses	B-HERITAGE
	of	I-HERITAGE
	Parliament	I-HERITAGE
	The	O
	Hungarian	B-HERITAGE
	Parliament	I-HERITAGE
	(	O
	also	O
	known	O
	as	O
	the	O
	House	B-HERITAGE
	of	I-HERITAGE
	the	I-HERITAGE
	Nation	I-HERITAGE
	)	O
	is	O
	like	O
	something	O
	out	O
	of	O
	a	O
	Harry	O
	Potter	O
	filmset	O
	.	O
Sentence 15	It	O
	is	O
	also	O
	the	O
	third	O
	largest	O
	parliament	O
	building	O
	in	O
	the	O
	entire	O
	world	O
	,	O
	and	O
	most	O
	impressive	O
	from	O
	the	O
	outside	O
	,	O
	particularly	O
	on	O
	the	O
	opposite	O
	side	O
	of	O
	the	O
	Danube	B-NATURAL
	river	I-NATURAL
	to	O
	see	O
	the	O
	building	O
	in	O
	full	O
	.	O
	:	O
	arsdecorativa	O
	Museum	B-PURPOSE
	of	I-PURPOSE
	Applied	I-PURPOSE
	Arts	I-PURPOSE
	There	O
	are	O
	man	O
	impressive	O
	architectural	O
	displays	O
	in	O
	Budapest	O
	,	O
	but	O
	one	O
	that	O
	should	O
	not	O
	be	O
	missed	O
	is	O
	a	O
	little	O
	more	O
	of	O
	a	O
	surprise	O
	.	O
Sentence 17	The	O
	museum	B-PURPOSE
	of	I-PURPOSE
	Applied	I-PURPOSE
	Arts	I-PURPOSE
	is	O
	home	O
	to	O
	an	O
	impressive	O
	collection	O
	,	O
	as	O
	well	O
	as	O
	a	O
	stunning	O
	roof	O
	tiled	O
	from	O
	Zsonay	O
	tiles	O
	(	O
	the	O
	same	O
	as	O
	the	O
	Matthias	B-HERITAGE
	Church	I-HERITAGE
	)	O
	.	O
Sentence 18	Matthius	B-HERITAGE
	Church	I-HERITAGE
	This	O
	is	O
	one	O
	of	O
	Budapest	O
	'	O
	s	O
	most	O
	beautiful	O
	architectural	O
	displays	O
	and	O
	indeed	O
	one	O
	of	O
	the	O
	most	O
	beautiful	O
	churches	O
	in	O
	Europe	O
	.	O
Sentence 19	The	O
	roof	O
	tiles	O
	are	O
	made	O
	of	O
	Zsonay	O
	tiles	O
	and	O
	are	O
	what	O
	makes	O
	this	O
	church	O
	so	O
	unique	O
	.	O
	Margaret	B-NATURAL
	Island	I-NATURAL
	Margaret	B-NATURAL
	Island	I-NATURAL
	is	O
	one	O
	of	O
	the	O
	most	O
	popular	O
	places	O
	to	O
	be	O
	throughout	O
	the	O
	summer	O
	months	O
	.	O
Sentence 21	Be	O
	sure	O
	to	O
	take	O
	the	O
	time	O
	to	O
	wander	O
	around	O
	the	O
	impressive	O
	gardens	O
	or	O
	enjoy	O
	lunch	O
	al	O
	fresco	O
	at	O
	one	O
	of	O
	the	O
	many	O
	pop	O
	up	O
	summer	O
	restaurants	O
	or	O
	bars	O
	.	O
Sentence 22	The	O
	Corinthia	B-PURPOSE
	Hotel	I-PURPOSE
	Another	O
	one	O
	of	O
	Budapest	O
	'	O
	s	O
	most	O
	impressive	O
	hotels	O
	is	O
	The	O
	Corinthia	B-PURPOSE
	Hotel	I-PURPOSE
	(	O
	pictured	O
	above	O
	)	O
	.	O
Sentence 23	Non-hotel	O
	guests	O
	can	O
	choose	O
	to	O
	eat	O
	lunch	O
	or	O
	dinner	O
	in	O
	the	O
	above	O
	enclosed	O
	courtyard	O
	.	O
Sentence 24	St	B-HERITAGE
	Stephen	I-HERITAGE
	'	I-HERITAGE
	s	I-HERITAGE
	Basilica	I-HERITAGE
	St	B-HERITAGE
	Stephen	I-HERITAGE
	'	I-HERITAGE
	s	I-HERITAGE
	Basilica	I-HERITAGE
	is	O
	another	O
	of	O
	Budapest	O
	'	O
	s	O
	churches	O
	worth	O
	visiting	O
	.	O
Sentence 25	The	O
	inside	O
	of	O
	the	O
	dom	O
	is	O
	quite	O
	impressive	O
	.	O
Sentence 26	Buda	B-HERITAGE
	Castle	I-HERITAGE
	Located	O
	on	O
	Castle	B-NATURAL
	Hill	I-NATURAL
	is	O
	Buda	B-HERITAGE
	castle	I-HERITAGE
	–	O
	once	O
	home	O
	to	O
	royal	O
	affairs	O
	and	O
	now	O
	a	O
	collection	O
	of	O
	museums	O
	open	O
	to	O
	the	O
	public	O
	.	O
	:	O
	proimos	O
	Commons	O
	Szechenyi	B-PURPOSE
	Baths	I-PURPOSE
	Szechenyi	B-PURPOSE
	baths	I-PURPOSE
	are	O
	some	O
	of	O
	the	O
	largest	O
	public	O
	baths	O
	in	O
	Europe	O
	and	O
	cost	O
	around	O
	$	O
	12	O
	to	O
	visit	O
	for	O
	the	O
	day	O
	.	O
Sentence 28	Most	O
	of	O
	the	O
	baths	O
	feature	O
	spring	O
	water	O
	,	O
	said	O
	to	O
	have	O
	medicinal	O
	benefits	O
	.	O
	:	O
	dorottyak	O
	Commons	O
	Boscolo	B-PURPOSE
	Hotel	I-PURPOSE
	Budapest	O
	Another	O
	of	O
	Budapest	O
	'	O
	s	O
	highly	O
	celebrated	O
	hotels	O
	is	O
	the	O
	Boscolo	B-PURPOSE
	Hotel	I-PURPOSE
	,	O
	which	O
	is	O
	home	O
	to	O
	one	O
	of	O
	the	O
	most	O
	glorious	O
	locations	O
	to	O
	find	O
	yourself	O
	for	O
	a	O
	slice	O
	of	O
	cake	O
	and	O
	coffee	O
	.	O
Sentence 30	Andrassy	O
	Street	O
	Andrassy	O
	Street	O
	leads	O
	you	O
	all	O
	the	O
	way	O
	to	O
	Heroe	B-PURPOSE
	'	I-PURPOSE
	s	I-PURPOSE
	Square	I-PURPOSE
	and	O
	has	O
	many	O
	points	O
	of	O
	interest	O
	along	O
	the	O
	way	O
	.	O
Sentence 31	If	O
	you	O
	'	O
	re	O
	interested	O
	in	O
	the	O
	history	O
	of	O
	Nazi	O
	occupation	O
	in	O
	Budapest	O
	,	O
	be	O
	sure	O
	to	O
	stop	O
	by	O
	the	O
	House	B-PURPOSE
	of	I-PURPOSE
	Terror	I-PURPOSE
	Museum	I-PURPOSE
	.	O
	:	O
	theodevil	O
	Commons	O
	Hungarian	B-PURPOSE
	State	I-PURPOSE
	Opera	I-PURPOSE
	House	I-PURPOSE
	This	O
	is	O
	one	O
	of	O
	Europe	O
	'	O
	s	O
	most	O
	spectacular	O
	opera	O
	houses	O
	that	O
	has	O
	been	O
	preserved	O
	with	O
	great	O
	care	O
	.	O
Sentence 33	If	O
	you	O
	can	O
	'	O
	t	O
	afford	O
	a	O
	ticket	O
	to	O
	a	O
	show	O
	in	O
	the	O
	evening	O
	,	O
	consider	O
	touring	O
	the	O
	inside	O
	of	O
	the	O
	opera	O
	house	O
	throughout	O
	the	O
	day	O
	.	O
Sentence 34	Shoes	B-HERITAGE
	on	I-HERITAGE
	the	I-HERITAGE
	Danube	I-HERITAGE
	The	O
	shoes	B-HERITAGE
	on	I-HERITAGE
	the	I-HERITAGE
	Danube	I-HERITAGE
	is	O
	a	O
	sculpture	O
	by	O
	Hungarian	O
	Gyula	O
	Pauer	O
	,	O
	paying	O
	tribute	O
	to	O
	the	O
	jews	O
	who	O
	were	O
	killed	O
	by	O
	the	O
	river	O
	in	O
	the	O
	1940s	O
	.	O
Sentence 35	The	O
	sculpture	O
	is	O
	also	O
	modelled	O
	after	O
	shoes	O
	of	O
	the	O
	time	O
	.	O
Sentence 36	House	B-PURPOSE
	of	I-PURPOSE
	Terror	I-PURPOSE
	Museum	I-PURPOSE
	The	O
	House	B-PURPOSE
	of	I-PURPOSE
	Terror	I-PURPOSE
	Museum	I-PURPOSE
	provides	O
	an	O
	insightful	O
	look	O
	into	O
	communism	O
	and	O
	its	O
	devastating	O
	impact	O
	in	O
	Budapest	O
	.	O
Sentence 37	It	O
	is	O
	a	O
	very	O
	unique	O
	experience	O
	,	O
	particularly	O
	if	O
	you	O
	are	O
	interested	O
	in	O
	Budapest	O
	'	O
	s	O
	darker	O
	past	O
	.	O
	:	O
	1yen	O
	Commons	O
	Dohany	B-HERITAGE
	Street	I-HERITAGE
	Synagogue	I-HERITAGE
	This	O
	is	O
	the	O
	largest	O
	synagogue	O
	in	O
	Europe	O
	and	O
	the	O
	seconds	O
	largest	O
	in	O
	the	O
	world	O
	,	O
	making	O
	for	O
	an	O
	impressive	O
	insight	O
	into	O
	the	O
	Jewish	O
	religion	O
	.	O
Sentence 39	Istanbul	O
	is	O
	a	O
	city	O
	that	O
	wears	O
	its	O
	cultures	O
	and	O
	history	O
	well	O
	,	O
	blending	O
	them	O
	into	O
	an	O
	exciting	O
	city	O
	that	O
	has	O
	much	O
	to	O
	offer	O
	travelers	O
	from	O
	around	O
	the	O
	world	O
	.	O
Sentence 40	Founded	O
	during	O
	Neolithic	O
	times	O
	,	O
	Istanbul	O
	today	O
	is	O
	a	O
	modern	O
	city	O
	that	O
	remains	O
	TRUE	O
	to	O
	its	O
	historic	O
	heritage	O
	through	O
	its	O
	mosques	O
	,	O
	basilicas	O
	and	O
	cathedrals	O
	,	O
	and	O
	ancient	O
	bazaars	O
	.	O
Sentence 41	Standing	O
	between	O
	the	O
	East	O
	and	O
	the	O
	West	O
	,	O
	Turkey	O
	'	O
	s	O
	largest	O
	city	O
	offers	O
	an	O
	aura	O
	of	O
	intrigue	O
	and	O
	charm	O
	that	O
	will	O
	appeal	O
	to	O
	all	O
	visitors	O
	.	O
Sentence 42	An	O
	overview	O
	of	O
	the	O
	top	O
	tourist	O
	attractions	O
	in	O
	Istanbul	O
	:	O
	10	O
	.	O
Sentence 43	Galata	B-HERITAGE
	Tower	I-HERITAGE
	At	O
	67	O
	meters	O
	(	O
	219	O
	feet	O
	)	O
	high	O
	,	O
	the	O
	Galata	B-HERITAGE
	Tower	I-HERITAGE
	rules	O
	over	O
	the	O
	Istanbul	O
	skyline	O
	,	O
	offering	O
	great	O
	views	O
	of	O
	the	O
	old	O
	city	O
	and	O
	its	O
	surroundings	O
	.	O
Sentence 44	The	O
	medieval	O
	stone	O
	tower	O
	,	O
	known	O
	as	O
	the	O
	Tower	B-HERITAGE
	of	I-HERITAGE
	Christ	I-HERITAGE
	,	O
	was	O
	the	O
	tallest	O
	building	O
	in	O
	Istanbul	O
	when	O
	it	O
	was	O
	built	O
	in	O
	1348	O
	.	O
Sentence 45	It	O
	still	O
	stands	O
	tall	O
	over	O
	Istanbul	O
	today	O
	.	O
Sentence 46	The	O
	tower	O
	has	O
	been	O
	modified	O
	over	O
	the	O
	centuries	O
	,	O
	at	O
	one	O
	time	O
	being	O
	used	O
	as	O
	an	O
	observation	O
	tower	O
	to	O
	spot	O
	fires	O
	.	O
Sentence 47	Today	O
	,	O
	its	O
	upper	O
	reaches	O
	include	O
	a	O
	café	O
	,	O
	restaurant	O
	and	O
	a	O
	night	O
	club	O
	,	O
	both	O
	reached	O
	by	O
	elevator	O
	in	O
	the	O
	nine-story	O
	building	O
	,	O
	where	O
	one	O
	can	O
	find	O
	the	O
	stunning	O
	vistas	O
	.	O
Sentence 48	9	O
	.	O
Sentence 49	Istanbul	B-PURPOSE
	Archaeological	I-PURPOSE
	Museum	I-PURPOSE
	One	O
	of	O
	the	O
	most	O
	important	O
	museums	O
	in	O
	Turkey	O
	,	O
	the	O
	Istanbul	B-PURPOSE
	Archaeological	I-PURPOSE
	Museum	I-PURPOSE
	is	O
	actually	O
	three	O
	museums	O
	:	O
	the	O
	Archaeological	B-PURPOSE
	Museum	I-PURPOSE
	,	O
	the	O
	Ancient	B-PURPOSE
	Orient	I-PURPOSE
	Museum	I-PURPOSE
	and	O
	the	O
	Tiled	B-PURPOSE
	Kiosk	I-PURPOSE
	Museum	I-PURPOSE
	.	O
Sentence 50	The	O
	three	O
	museums	O
	combined	O
	contain	O
	more	O
	than	O
	1	O
	million	O
	objects	O
	from	O
	civilizations	O
	around	O
	the	O
	world	O
	.	O
Sentence 51	Founded	O
	in	O
	1891	O
	,	O
	it	O
	was	O
	the	O
	first	O
	Turkish	O
	museum	O
	,	O
	and	O
	was	O
	located	O
	on	O
	the	O
	Topkapi	B-HERITAGE
	Palace	I-HERITAGE
	grounds	O
	.	O
Sentence 52	The	O
	Tiled	B-PURPOSE
	Kiosk	I-PURPOSE
	dates	O
	back	O
	to	O
	1472	O
	.	O
Sentence 53	The	O
	museums	O
	contain	O
	thousands	O
	of	O
	precious	O
	artifacts	O
	,	O
	including	O
	the	O
	sarcophagus	O
	of	O
	Alexander	O
	the	O
	Great	O
	.	O
Sentence 54	8	O
	.	O
Sentence 55	Chora	B-HERITAGE
	Church	I-HERITAGE
	The	O
	Chora	B-HERITAGE
	Church	I-HERITAGE
	may	O
	be	O
	a	O
	little	O
	bit	O
	off	O
	the	O
	beaten	O
	tourist	O
	path	O
	,	O
	but	O
	visitors	O
	say	O
	the	O
	beautiful	O
	Byzantine	O
	art	O
	is	O
	well	O
	worth	O
	the	O
	effort	O
	to	O
	get	O
	there	O
	.	O
Sentence 56	Magnificent	O
	mosaics	O
	and	O
	frescoes	O
	depict	O
	the	O
	life	O
	of	O
	Jesus	O
	and	O
	his	O
	mother	O
	,	O
	Mary	O
	.	O
Sentence 57	Known	O
	as	O
	the	O
	Church	B-HERITAGE
	of	I-HERITAGE
	the	I-HERITAGE
	Holy	I-HERITAGE
	Savior	I-HERITAGE
	in	O
	Chora	O
	,	O
	it	O
	has	O
	been	O
	described	O
	as	O
	one	O
	of	O
	the	O
	most	O
	beautiful	O
	surviving	O
	works	O
	of	O
	Byzantine	O
	architecture	O
	.	O
Sentence 58	Dating	O
	back	O
	to	O
	the	O
	days	O
	of	O
	Constantine	O
	,	O
	the	O
	Chora	B-HERITAGE
	was	O
	a	O
	monastery	O
	in	O
	its	O
	early	O
	years	O
	;	O
	a	O
	few	O
	centuries	O
	later	O
	,	O
	it	O
	became	O
	a	O
	mosque	O
	,	O
	and	O
	in	O
	1948	O
	,	O
	it	O
	was	O
	converted	O
	to	O
	a	O
	museum	O
	.	O
Sentence 59	7	O
	.	O
Sentence 60	Basilica	B-HERITAGE
	Cistern	I-HERITAGE
	The	O
	Basilica	B-HERITAGE
	Cistern	I-HERITAGE
	has	O
	been	O
	providing	O
	Istanbul	O
	residents	O
	with	O
	water	O
	since	O
	the	O
	sixth	O
	century	O
	when	O
	it	O
	was	O
	ordered	O
	built	O
	by	O
	the	O
	Roman	O
	Emperor	O
	Justinian	O
	I	O
	.	O
Sentence 61	A	O
	visit	O
	leaves	O
	travelers	O
	raving	O
	about	O
	the	O
	technology	O
	the	O
	ancient	O
	Romans	O
	used	O
	to	O
	build	O
	this	O
	architectural	O
	wonder	O
	that	O
	was	O
	very	O
	advanced	O
	for	O
	its	O
	day	O
	.	O
Sentence 62	The	O
	underground	O
	cistern	O
	,	O
	just	O
	a	O
	few	O
	steps	O
	away	O
	from	O
	the	O
	Blue	B-HERITAGE
	Mosque	I-HERITAGE
	,	O
	was	O
	built	O
	on	O
	the	O
	site	O
	of	O
	a	O
	basilica	O
	that	O
	was	O
	constructed	O
	in	O
	the	O
	third	O
	century	O
	.	O
Sentence 63	Known	O
	as	O
	the	O
	Sunken	B-HERITAGE
	Palace	I-HERITAGE
	,	O
	the	O
	cistern	O
	can	O
	hold	O
	up	O
	to	O
	2.8	O
	million	O
	cubic	O
	feet	O
	of	O
	water	O
	.	O
Sentence 64	The	O
	cistern	O
	is	O
	one	O
	of	O
	the	O
	locations	O
	used	O
	in	O
	From	O
	Russia	O
	with	O
	Love	O
	,	O
	a	O
	James	O
	Bond	O
	thriller	O
	filmed	O
	in	O
	1963	O
	.	O
Sentence 65	6	O
	.	O
Sentence 66	Dolmabahce	B-HERITAGE
	Palace	I-HERITAGE
	Luxurious	O
	,	O
	plush	O
	and	O
	beautiful	O
	are	O
	just	O
	some	O
	of	O
	the	O
	adjectives	O
	used	O
	to	O
	describe	O
	the	O
	Dolmabahce	B-HERITAGE
	Palace	I-HERITAGE
	,	O
	which	O
	has	O
	been	O
	compared	O
	to	O
	the	O
	Palace	B-HERITAGE
	of	I-HERITAGE
	Versailles	I-HERITAGE
	.	O
Sentence 67	Built	O
	in	O
	the	O
	19th	O
	century	O
	using	O
	14	O
	tons	O
	of	O
	gold	O
	leaf	O
	,	O
	Turkey	O
	'	O
	s	O
	most	O
	glamorous	O
	palace	O
	blends	O
	traditional	O
	Ottoman	O
	architecture	O
	with	O
	the	O
	European	O
	styles	O
	of	O
	Neoclassical	O
	,	O
	Baroque	O
	and	O
	Rococo	O
	.	O
Sentence 68	Home	O
	to	O
	six	O
	sultans	O
	from	O
	1856	O
	to	O
	1924	O
	,	O
	it	O
	also	O
	is	O
	home	O
	to	O
	the	O
	world	O
	'	O
	s	O
	largest	O
	Bohemian	O
	crystal	O
	chandelier	O
	,	O
	a	O
	gift	O
	from	O
	Queen	O
	Victoria	O
	.	O
Sentence 69	The	O
	Dolmabahce	B-HERITAGE
	Palace	I-HERITAGE
	'	O
	s	O
	setting	O
	is	O
	stunning	O
	:	O
	It	O
	was	O
	built	O
	along	O
	the	O
	Bosphorus	O
	coastline	O
	.	O
Sentence 70	5	O
	.	O
Sentence 71	Suleymaniye	B-HERITAGE
	Mosque	I-HERITAGE
	Visitors	O
	to	O
	the	O
	Suleymaniye	B-HERITAGE
	Mosque	I-HERITAGE
	say	O
	its	O
	beauty	O
	and	O
	peacefulness	O
	gives	O
	them	O
	an	O
	inspiring	O
	sense	O
	of	O
	spirituality	O
	.	O
Sentence 72	Located	O
	on	O
	the	O
	Third	B-NATURAL
	Hill	I-NATURAL
	of	O
	Istanbul	O
	,	O
	the	O
	mosque	O
	was	O
	ordered	O
	built	O
	in	O
	1550	O
	by	O
	the	O
	Sultan	O
	Suleyman	O
	the	O
	Magnificent	O
	.	O
Sentence 73	The	O
	mosque	O
	,	O
	indeed	O
	,	O
	is	O
	magnificent	O
	,	O
	blending	O
	the	O
	best	O
	of	O
	Islamic	O
	and	O
	Byzantine	O
	architecture	O
	.	O
Sentence 74	The	O
	mosque	O
	was	O
	extensively	O
	damaged	O
	over	O
	the	O
	years	O
	,	O
	including	O
	during	O
	World	O
	War	O
	I	O
	when	O
	a	O
	fire	O
	broke	O
	out	O
	while	O
	the	O
	gardens	O
	were	O
	used	O
	as	O
	a	O
	weapons	O
	depot	O
	.	O
Sentence 75	It	O
	was	O
	restored	O
	in	O
	the	O
	mid-20th	O
	century	O
	.	O
Sentence 76	The	O
	mosque	O
	is	O
	marked	O
	by	O
	four	O
	minarets	O
	,	O
	indicating	O
	it	O
	was	O
	built	O
	by	O
	a	O
	sultan	O
	.	O
Sentence 77	When	O
	it	O
	was	O
	built	O
	,	O
	the	O
	dome	O
	was	O
	the	O
	highest	O
	in	O
	the	O
	Ottoman	O
	Empire	O
	.	O
Sentence 78	4	O
	.	O
Sentence 79	Grand	B-PURPOSE
	Bazaar	I-PURPOSE
	Travelers	O
	who	O
	love	O
	to	O
	shop	O
	shouldn	O
	'	O
	t	O
	miss	O
	out	O
	on	O
	a	O
	visit	O
	to	O
	the	O
	Grand	B-PURPOSE
	Bazaar	I-PURPOSE
	,	O
	with	O
	5,000	O
	shops	O
	making	O
	it	O
	one	O
	of	O
	the	O
	largest	O
	indoor	O
	marketplaces	O
	in	O
	the	O
	world	O
	.	O
Sentence 80	Receiving	O
	more	O
	than	O
	a	O
	quarter-million	O
	visitors	O
	a	O
	day	O
	,	O
	the	O
	bazaar	O
	features	O
	such	O
	items	O
	as	O
	jewelry	O
	,	O
	carpets	O
	that	O
	may	O
	or	O
	may	O
	not	O
	fly	O
	,	O
	spices	O
	,	O
	antiques	O
	and	O
	hand-painted	O
	ceramics	O
	.	O
Sentence 81	The	O
	bazaar	O
	dates	O
	back	O
	to	O
	1461	O
	and	O
	today	O
	is	O
	home	O
	to	O
	two	O
	mosques	O
	,	O
	four	O
	fountains	O
	,	O
	two	O
	hammams	O
	or	O
	steam	O
	baths	O
	,	O
	and	O
	the	O
	Cevahir	B-PURPOSE
	Bedesten	I-PURPOSE
	,	O
	where	O
	the	O
	rarest	O
	and	O
	most	O
	valuable	O
	items	O
	have	O
	been	O
	found	O
	traditionally	O
	.	O
Sentence 82	Here	O
	is	O
	where	O
	shoppers	O
	will	O
	find	O
	old	O
	coins	O
	,	O
	jewelry	O
	with	O
	precious	O
	gems	O
	,	O
	inlaid	O
	weapons	O
	and	O
	antique	O
	furniture	O
	.	O
Sentence 83	3	O
	.	O
Sentence 84	Topkapi	B-HERITAGE
	Palace	I-HERITAGE
	Topkapi	B-HERITAGE
	Palace	I-HERITAGE
	is	O
	one	O
	of	O
	the	O
	must-see	O
	attractions	O
	in	O
	Istanbul	O
	that	O
	combines	O
	history	O
	and	O
	stunning	O
	scenery	O
	in	O
	an	O
	experience	O
	that	O
	is	O
	not	O
	to	O
	be	O
	rushed	O
	.	O
Sentence 85	For	O
	almost	O
	four	O
	centuries	O
	,	O
	the	O
	opulent	O
	Topkapi	B-HERITAGE
	Palace	I-HERITAGE
	served	O
	as	O
	the	O
	official	O
	residence	O
	of	O
	the	O
	sultans	O
	who	O
	ruled	O
	the	O
	Ottoman	O
	Empire	O
	.	O
Sentence 86	It	O
	is	O
	one	O
	of	O
	the	O
	world	O
	'	O
	s	O
	largest	O
	extant	O
	palace	O
	.	O
Sentence 87	Sultan	O
	Mehmed	O
	II	O
	started	O
	work	O
	on	O
	the	O
	palace	O
	shortly	O
	after	O
	the	O
	conquest	O
	of	O
	Constantinople	O
	in	O
	1453	O
	and	O
	lived	O
	here	O
	until	O
	his	O
	death	O
	in	O
	1481	O
	.	O
Sentence 88	In	O
	1924	O
	,	O
	the	O
	palace	O
	became	O
	a	O
	museum	O
	that	O
	exhibits	O
	an	O
	extensive	O
	collection	O
	of	O
	art	O
	,	O
	porcelain	O
	,	O
	jewelry	O
[truncated: 181,508 more rows]
