# Supplementary material for: BERT-based tourism named entity recognition: making use of social media for travel recommendations
Source: PeerJ Comput Sci. 2023 Dec 21;9:e1731. doi: 10.7717/peerj-cs.1731 (PMC10773720; doi:10.7717/peerj-cs.1731)
Supplement: Supplemental Information 1 [file peerj-cs-09-1731-s001.zip › Tourism NER/Development - Streamlit/app-cased-updated.py]

import newspaper
from newspaper import Article
from googlesearch import search
import re
import string
import csv

import pandas as pd
import numpy as np
from sklearn.metrics import accuracy_score
import torch
from torch.utils.data import Dataset, DataLoader
from transformers import BertTokenizer, BertConfig, BertForTokenClassification, BertTokenizerFast
import nltk
device = 'cpu'

import streamlit as st

def scraping(keyword):
  list_url = []
  teks = []
  for i in search(keyword, lang="en", stop=10):
    article = Article(i)
    article.download()
    article.parse()
    teks.append(article.text)
    list_url.append(i)

  url = i
  a_list = teks
  textfile = open("a_file.txt", "w")
  for element in a_list:
      textfile.write(element + "\n")
  textfile.close()

  file = open('a_file.txt','r')
  read_teks = file.read()
  file.close()
  
  return list_url, read_teks

def cleaning(step_scraping):

  def remove_url(text):
    text = re.sub(r'(?i)\b((?:https?://|www\d{0,3}[.]|[a-z0-9.\-]+[.][a-z]{2,4}/)(?:[^\s()<>]+|\(([^\s()<>]+|(\([^\s()<>]+\)))*\))+(?:\(([^\s()<>]+|(\([^\s()<>]+\)))*\)|[^\s`!()\[\]{};:\'".,<>?«»“”‘’]))', '', text)
    return text

  def remove_emoji(text): 
    regex_pattern = re.compile(pattern = "["
          u"\U0001F600-\U0001F64F" 
          u"\U0001F300-\U0001F5FF" 
          u"\U0001F680-\U0001F6FF"  
          u"\U0001F1E0-\U0001F1FF" 
                             "]+", flags = re.UNICODE)
    return regex_pattern.sub(r' ',text)

  def sentTokenize(text):
    text = nltk.sent_tokenize(text)  
    return text

  def wordTokenize(text):
    text = nltk.word_tokenize(text)
    return text

  txtinput = step_scraping

  rmvUrl = remove_url(txtinput)
  rmvEmoji = remove_emoji(rmvUrl)

  sentToken = sentTokenize(rmvEmoji)

  i=0
  with open('teks.csv', mode='w', newline='') as csv_file:
    csv_writer = csv.writer(csv_file)
    csv_writer.writerow(['Sentence #', 'Words'])

    for sentence in sentToken:
      i = i + 1
      tokenized_text = wordTokenize(sentence)
      for x in tokenized_text:
        results = [i, x]
        csv_writer.writerow(results)
  data = pd.read_csv("/content/teks.csv", encoding="utf-8")
  data['sentence'] = data[['Sentence #','Words']].groupby(['Sentence #'])['Words'].transform(lambda x: ' '.join(x))
  data = data[["sentence"]].drop_duplicates().reset_index(drop=True)

  return data

def tokenize_and_preserve_labels(sentence, tokenizer):

    tokenized_sentence = []

    sentence = sentence.strip()
    print(sentence)

    for word, label in zip(sentence.split()):

        tokenized_word = tokenizer.tokenize(word)
        n_subwords = len(tokenized_word)

        tokenized_sentence.extend(tokenized_word)

    return tokenized_sentence

class dataset(Dataset):
    def __init__(self, dataframe, tokenizer, max_len):
        self.len = len(dataframe)
        self.data = dataframe
        self.tokenizer = tokenizer
        self.max_len = max_len
        
    def __getitem__(self, index):
        sentence = self.data.sentence[index]  
        tokenized_sentence= tokenize_and_preserve_labels(sentence, self.tokenizer)
        
        tokenized_sentence = ["[CLS]"] + tokenized_sentence + ["[SEP]"] 

        maxlen = self.max_len

        if (len(tokenized_sentence) > maxlen):
          tokenized_sentence = tokenized_sentence[:maxlen]
        else:
          tokenized_sentence = tokenized_sentence + ['[PAD]'for _ in range(maxlen - len(tokenized_sentence))]

        attn_mask = [1 if tok != '[PAD]' else 0 for tok in tokenized_sentence]

        ids = self.tokenizer.convert_tokens_to_ids(tokenized_sentence)

        
        return {
              'ids': torch.tensor(ids, dtype=torch.long),
              'mask': torch.tensor(attn_mask, dtype=torch.long),
        } 
    
    def __len__(self):
        return self.len

def predict(step_cleaning):
  data = step_cleaning
  arr = data["sentence"].to_numpy()
  b = [nltk.word_tokenize(s) for s in arr]

  inputs = []
  arr_prediction = []
  tokenizer = BertTokenizerFast.from_pretrained('bert-base-cased')
  MAX_LEN = 90 
  TRAIN_BATCH_SIZE = 4
  VALID_BATCH_SIZE = 2
  EPOCHS = 1
  LEARNING_RATE = 1e-05
  MAX_GRAD_NORM = 10
  model = torch.load('/content/gdrive/MyDrive/MODEL BERT/entire_model_3-4EPOCH.pt', map_location='cpu')
  vocab = '/content/gdrive/MyDrive/MODEL BERT/vocab_cased.txt'
  data = pd.read_csv("/content/gdrive/MyDrive/bert/GABUNGAN15C.csv", encoding="utf-8")
  frequencies = data.Tag.value_counts()
  tags = {}
  for tag, count in zip(frequencies.index, frequencies):
    if tag != "O":
      if tag[2:5] not in tags.keys():
         tags[tag[2:5]] = count
      else:
        tags[tag[2:5]] += count
    continue
        
  print(sorted(tags.items(), key=lambda x: x[1], reverse=True))
  entities_to_remove = ["B-art", "I-art", "B-eve", "I-eve", "B-nat", "I-nat"]
  data = data[~data.Tag.isin(entities_to_remove)]
  data = data.fillna(method='ffill')

  data['sentence'] = data[['Sentence #','Words','Tag']].groupby(['Sentence #'])['Words'].transform(lambda x: ' '.join(x))
  data['word_labels'] = data[['Sentence #','Words','Tag']].groupby(['Sentence #'])['Tag'].transform(lambda x: ','.join(x))

  labels_to_ids = {k: v for v, k in enumerate(data.Tag.unique())}
  ids_to_labels = {v: k for v, k in enumerate(data.Tag.unique())}
  for arrayy in b:
    inputtt = tokenizer(arrayy,
                      is_split_into_words=True,
                      return_offsets_mapping=True, 
                      padding='max_length', 
                      truncation=True, 
                      max_length=MAX_LEN,
                      return_tensors="pt")
    inputs.append(inputtt)


  for inp in inputs:
    ids = inp["input_ids"].to(device)
    mask = inp["attention_mask"].to(device)
    outputs = model(ids, attention_mask=mask)
    logits = outputs[0]
    active_logits = logits.view(-1, model.num_labels) 
    flattened_predictions = torch.argmax(active_logits, axis=1) 

    x = ids.squeeze().tolist()

    tokens = tokenizer.convert_ids_to_tokens(ids.squeeze().tolist())
    token_predictions = [ids_to_labels[i] for i in flattened_predictions.cpu().numpy()]
    wp_preds = list(zip(tokens, token_predictions)) 

    prediction = []
    for token_pred, mapping in zip(wp_preds, inp["offset_mapping"].squeeze().tolist()):
      if mapping[0] == 0 and mapping[1] != 0:
        prediction.append(token_pred[1])
      else:
        continue
    arr_prediction.append(prediction)

  z = zip(b, arr_prediction)

  label_wisata = []
  tempat_wisata = []

  for i, j in zip(arr_prediction, b):
    for x in range(len(i)):
      if i[x] != "O":
        if i[x]=="B-NATURAL" or i[x]=="B-HERITAGE" or i[x]=="B-PURPOSE":
          label_wisata.append(" ")
          tempat_wisata.append(" ")

        label_wisata.append(i[x])
        tempat_wisata.append(j[x])

  tempat_wisata.pop(0)
  label_wisata.pop(0)

  list_wisata = [
           []
  ]

  for i in tempat_wisata:
    if i ==' ':
      list_wisata.append([])
    else :
      list_wisata[-1].append(i)


  join_tempatwisata = []

  for x in list_wisata:
    join_tempatwisata.append(' '.join(x))


  list_label = [
           []
  ]

  for i in label_wisata:
    if i ==' ':
      list_label.append([])
    else :
       list_label[-1].append(i)
  print(list_label)

  join_labelwisata = []

  for x in list_label:
    join_labelwisata.append(' '.join(x))
  print(join_labelwisata)

  label_purpose = 'B-PURPOSE'
  label_heritage = 'B-HERITAGE'
  label_natural = 'B-NATURAL'
  new_joinlabelwisata = []

  for lbl in join_labelwisata:
    if label_purpose in lbl:
      lbl = "PURPOSE"
      new_joinlabelwisata.append(lbl)
    elif label_heritage in lbl:
      lbl = "HERITAGE"
      new_joinlabelwisata.append(lbl)
    elif label_natural in lbl:
      lbl = "NATURAL"
      new_joinlabelwisata.append(lbl)

  print(len(join_tempatwisata))
  print(len(new_joinlabelwisata))

  

  df_pred = pd.DataFrame(join_tempatwisata, 
               columns=['Place'])
  
  df_pred['Category'] = new_joinlabelwisata
  
  duplikat = df_pred.groupby(df_pred.columns.tolist(),as_index=False).size()


  isi_link = []
  
  for place in duplikat['Place']:
    isi_link.append("https://www.google.com/search?q="+place)
  
  duplikat['link'] = isi_link

  def convert(row):
    return '<a target="_blank" href="{}">{}</a>'.format(row['link'],  row.Place)

  duplikat['link'] = duplikat.apply(convert, axis=1)

  sorted_duplikat = duplikat.sort_values('size', ascending=False)
  sorted_duplikat.columns = ['Place', 'Category', 'Total Mentioned', 'link']
  top20 = sorted_duplikat.head(20)

  place = top20['Place'].values
  category = top20['Category'].values

  top20.reset_index(drop=True, inplace=True)
  top20.index += 1 

  fix = top20

  column_names = ["link", "Category", "Total Mentioned"]

  fix = fix.reindex(columns=column_names)

  fix.rename(columns={'link': 'Place'}, inplace=True)
  fix = fix.rename_axis('#', axis=1)

  left_aligned_df = fix.style.set_properties(**{'text-align': 'left'})
 
  left_aligned_df = left_aligned_df.set_table_styles([dict(selector = 'th', props=[('text-align', 'center')])])
 
  print(fix.columns.values.tolist())


  return left_aligned_df


def main():  
  st.title("Tourism NER")
  keyword = st.text_input("Enter Keyword", "Type Here")
  
 
  if st.button("Search"):
    with st.spinner("Searching tourist attraction.."):  

      listurl, step_scraping = scraping(keyword)
      step_cleaning = cleaning(step_scraping)
      step_predict = predict(step_cleaning)

      st.header("The URLs:")
      for b in listurl:
        st.write(b)

      st.header("The results:")
      st.write(step_predict.to_html(),unsafe_allow_html=True)


if __name__ == '__main__':
  main()
