# Supplementary material for: BERT-based tourism named entity recognition: making use of social media for travel recommendations
Source: PeerJ Comput Sci. 2023 Dec 21;9:e1731. doi: 10.7717/peerj-cs.1731 (PMC10773720; doi:10.7717/peerj-cs.1731)
Supplement: Supplemental Information 1 [file peerj-cs-09-1731-s001.zip › Tourism NER/Development - Streamlit/Tourism_NER_Streamlit.ipynb]

# %% [code]
pip install streamlit

# %% [code]
!nvidia-smi
!/usr/local/cuda/bin/nvcc --version

# %% [code]
!pip install transformers seqeval

# %% [code]
from google.colab import drive
drive.mount('/content/gdrive/')


# %% [code]
import random, string
password = "xxxx"

! apt-get update
! apt-get install -qq -o=Dpkg::Use-Pty=0 openssh-server pwgen > /dev/null

! echo root:$password | chpasswd
! mkdir -p /var/run/sshd
! echo "PermitRootLogin yes" >> /etc/ssh/sshd_config
! echo "PasswordAuthentication yes" >> /etc/ssh/sshd_config

print("username: root")
print("password: ", password)

get_ipython().system_raw('/usr/sbin/sshd -D &')

# %% [code]
! wget -q -c -nc https://bin.equinox.io/c/4VmDzA7iaHb/ngrok-stable-linux-amd64.zip
! unzip -qq -n ngrok-stable-linux-amd64.zip

# %% [code]

print("Get your authtoken from https://dashboard.ngrok.com/auth")
import getpass
authtoken = getpass.getpass()

get_ipython().system_raw('./ngrok authtoken $authtoken && ./ngrok http 8501 &')

# %% [code]
!curl -s http://localhost:4040/api/tunnels | python3 -c \
    'import sys, json; print("Execute the next cell and the go to the following URL: " +json.load(sys.stdin)["tunnels"][0]["public_url"])'

# %% [code]
pip install newspaper3k

# %% [code]
import newspaper
from newspaper import Article
from googlesearch import search
import re
import string
import csv

import pandas as pd
import numpy as np
from sklearn.metrics import accuracy_score
import torch
from torch.utils.data import Dataset, DataLoader
from transformers import BertTokenizer, BertConfig, BertForTokenClassification, BertTokenizerFast

from torch import cuda
device = 'cuda' if cuda.is_available() else 'cpu'

# %% [code]
import nltk
nltk.download('punkt')

# %% [code]
import streamlit as st

# %% [code]
!streamlit run /content/app-cased-updated.py

# %% [code]
!kill $(ps aux | grep './ngrok' | awk '{print $2}')
