# Supplementary material for: BERT-based tourism named entity recognition: making use of social media for travel recommendations
Source: PeerJ Comput Sci. 2023 Dec 21;9:e1731. doi: 10.7717/peerj-cs.1731 (PMC10773720; doi:10.7717/peerj-cs.1731)
Supplement: Supplemental Information 1 [file peerj-cs-09-1731-s001.zip › Tourism NER/Training/Tourism_NER_with_BERT.ipynb]

# %% [code]
!pip install transformers seqeval

# %% [code]
from google.colab import drive
drive.mount('/content/drive')

# %% [code]
import pandas as pd
import numpy as np
from sklearn.metrics import accuracy_score
import torch
from torch.utils.data import Dataset, DataLoader
from transformers import BertTokenizer, BertConfig, BertForTokenClassification, BertTokenizerFast

# %% [code]
from torch import cuda
device = 'cuda' if cuda.is_available() else 'cpu'
print(device)

# %% [code]
data = pd.read_csv("/content/GABUNGAN15C.csv", encoding="utf-8")
data.head()

# %% [code]
frequencies = data.Tag.value_counts()
frequencies

# %% [code]
tags = {}
for tag, count in zip(frequencies.index, frequencies):
    if tag != "O":
        if tag[2:5] not in tags.keys():
            tags[tag[2:5]] = count
        else:
            tags[tag[2:5]] += count
    continue

print(sorted(tags.items(), key=lambda x: x[1], reverse=True))

# %% [code]
data = data.fillna(method='ffill')
data.head()

# %% [code]
data['sentence'] = data[['Sentence #','Words','Tag']].groupby(['Sentence #'])['Words'].transform(lambda x: ' '.join(x))
data['word_labels'] = data[['Sentence #','Words','Tag']].groupby(['Sentence #'])['Tag'].transform(lambda x: ','.join(x))
data.head()

# %% [code]
labels_to_ids = {k: v for v, k in enumerate(data.Tag.unique())}
ids_to_labels = {v: k for v, k in enumerate(data.Tag.unique())}
labels_to_ids

# %% [code]
data = data[["sentence", "word_labels"]].drop_duplicates().reset_index(drop=True)
data.head()

# %% [code]
data.iloc[41].sentence

# %% [code]
data.iloc[41].word_labels

# %% [code]
MAX_LEN = 90
TRAIN_BATCH_SIZE = 4
VALID_BATCH_SIZE = 2
EPOCHS = 3
LEARNING_RATE = 1e-05
MAX_GRAD_NORM = 10
tokenizer = BertTokenizerFast.from_pretrained('bert-base-cased')

# %% [code]
def tokenize_and_preserve_labels(sentence, text_labels, tokenizer):

    tokenized_sentence = []
    labels = []

    sentence = sentence.strip()

    for word, label in zip(sentence.split(), text_labels.split(",")):
        tokenized_word = tokenizer.tokenize(word)
        n_subwords = len(tokenized_word)

        tokenized_sentence.extend(tokenized_word)

        labels.extend([label] * n_subwords)

    return tokenized_sentence, labels

# %% [code]
class dataset(Dataset):
    def __init__(self, dataframe, tokenizer, max_len):
        self.len = len(dataframe)
        self.data = dataframe
        self.tokenizer = tokenizer
        self.max_len = max_len
        
    def __getitem__(self, index):

        sentence = self.data.sentence[index]  
        word_labels = self.data.word_labels[index]  
        tokenized_sentence, labels = tokenize_and_preserve_labels(sentence, word_labels, self.tokenizer)
        
        tokenized_sentence = ["[CLS]"] + tokenized_sentence + ["[SEP]"]
        labels.insert(0, "O")
        labels.insert(-1, "O") 

        maxlen = self.max_len

        if (len(tokenized_sentence) > maxlen):
          tokenized_sentence = tokenized_sentence[:maxlen]
          labels = labels[:maxlen]
        else:
          tokenized_sentence = tokenized_sentence + ['[PAD]'for _ in range(maxlen - len(tokenized_sentence))]
          labels = labels + ["O" for _ in range(maxlen - len(labels))]

        attn_mask = [1 if tok != '[PAD]' else 0 for tok in tokenized_sentence]

        ids = self.tokenizer.convert_tokens_to_ids(tokenized_sentence)

        label_ids = [labels_to_ids[label] for label in labels]
        
        return {
              'ids': torch.tensor(ids, dtype=torch.long),
              'mask': torch.tensor(attn_mask, dtype=torch.long),
              'targets': torch.tensor(label_ids, dtype=torch.long)
        } 
    
    def __len__(self):
        return self.len

# %% [code]
train_size = 0.8
train_dataset = data.sample(frac=train_size,random_state=200)
test_dataset = data.drop(train_dataset.index).reset_index(drop=True)
train_dataset = train_dataset.reset_index(drop=True)

print("FULL Dataset: {}".format(data.shape))
print("TRAIN Dataset: {}".format(train_dataset.shape))
print("TEST Dataset: {}".format(test_dataset.shape))

training_set = dataset(train_dataset, tokenizer, MAX_LEN)
testing_set = dataset(test_dataset, tokenizer, MAX_LEN)

# %% [code]
training_set[0]

# %% [code]
for token, label in zip(tokenizer.convert_ids_to_tokens(training_set[3]["ids"]), training_set[3]["targets"]):
  print('{0:10}  {1}'.format(token, label))

# %% [code]
train_params = {'batch_size': TRAIN_BATCH_SIZE,
                'shuffle': True,
                'num_workers': 0
                }

test_params = {'batch_size': VALID_BATCH_SIZE,
                'shuffle': True,
                'num_workers': 0
                }

training_loader = DataLoader(training_set, **train_params)
testing_loader = DataLoader(testing_set, **test_params)

# %% [code]
model = BertForTokenClassification.from_pretrained('bert-base-cased', num_labels=len(labels_to_ids))
model.to(device)

# %% [code]
ids = training_set[0]["ids"].unsqueeze(0)
mask = training_set[0]["mask"].unsqueeze(0)
targets = training_set[0]["targets"].unsqueeze(0)
ids = ids.to(device)
mask = mask.to(device)
targets = targets.to(device)
outputs = model(input_ids=ids, attention_mask=mask, labels=targets)
initial_loss = outputs[0]
initial_loss

# %% [code]
tr_logits = outputs[1]
tr_logits.shape

# %% [code]
optimizer = torch.optim.Adam(params=model.parameters(), lr=LEARNING_RATE)

# %% [code]
def train(epoch):
    tr_loss, tr_accuracy = 0, 0
    nb_tr_examples, nb_tr_steps = 0, 0
    tr_preds, tr_labels = [], []
    model.train()
    
    for idx, batch in enumerate(training_loader):
        
        ids = batch['ids'].to(device, dtype = torch.long)
        mask = batch['mask'].to(device, dtype = torch.long)
        targets = batch['targets'].to(device, dtype = torch.long)

        loss, tr_logits = model(input_ids=ids, attention_mask=mask, labels=targets, return_dict = False)
        tr_loss += loss.item()

        nb_tr_steps += 1
        nb_tr_examples += targets.size(0)
        
        if idx % 100==0:
            loss_step = tr_loss/nb_tr_steps
            print(f"Training loss per 100 training steps: {loss_step}")
           
        flattened_targets = targets.view(-1) 
        active_logits = tr_logits.view(-1, model.num_labels)
        flattened_predictions = torch.argmax(active_logits, axis=1)
        active_accuracy = mask.view(-1) == 1 
        targets = torch.masked_select(flattened_targets, active_accuracy)
        predictions = torch.masked_select(flattened_predictions, active_accuracy)
        
        tr_preds.extend(predictions)
        tr_labels.extend(targets)
        
        tmp_tr_accuracy = accuracy_score(targets.cpu().numpy(), predictions.cpu().numpy())
        tr_accuracy += tmp_tr_accuracy
    
        torch.nn.utils.clip_grad_norm_(
            parameters=model.parameters(), max_norm=MAX_GRAD_NORM
        )

        optimizer.zero_grad()
        loss.backward()
        optimizer.step()

    epoch_loss = tr_loss / nb_tr_steps
    tr_accuracy = tr_accuracy / nb_tr_steps
    print(f"Training loss epoch: {epoch_loss}")
    print(f"Training accuracy epoch: {tr_accuracy}")

for epoch in range(EPOCHS):
    print(f"Training epoch: {epoch + 1}")
    train(epoch)

# %% [code]
def valid(model, testing_loader):
    model.eval()
    
    eval_loss, eval_accuracy = 0, 0
    nb_eval_examples, nb_eval_steps = 0, 0
    eval_preds, eval_labels = [], []
    
    with torch.no_grad():
        for idx, batch in enumerate(testing_loader):
            
            ids = batch['ids'].to(device, dtype = torch.long)
            mask = batch['mask'].to(device, dtype = torch.long)
            targets = batch['targets'].to(device, dtype = torch.long)
            
            loss, eval_logits = model(input_ids=ids, attention_mask=mask, labels=targets, return_dict = False)
            
            eval_loss += loss.item()

            nb_eval_steps += 1
            nb_eval_examples += targets.size(0)
        
            if idx % 100==0:
                loss_step = eval_loss/nb_eval_steps
                print(f"Validation loss per 100 evaluation steps: {loss_step}")
              
            flattened_targets = targets.view(-1)
            active_logits = eval_logits.view(-1, model.num_labels) 
            flattened_predictions = torch.argmax(active_logits, axis=1)
          
            active_accuracy = mask.view(-1) == 1 
            targets = torch.masked_select(flattened_targets, active_accuracy)
            predictions = torch.masked_select(flattened_predictions, active_accuracy)
            
            eval_labels.extend(targets)
            eval_preds.extend(predictions)
            
            tmp_eval_accuracy = accuracy_score(targets.cpu().numpy(), predictions.cpu().numpy())
            eval_accuracy += tmp_eval_accuracy

    labels = [ids_to_labels[id.item()] for id in eval_labels]
    predictions = [ids_to_labels[id.item()] for id in eval_preds]

    
    eval_loss = eval_loss / nb_eval_steps
    eval_accuracy = eval_accuracy / nb_eval_steps
    print(f"Validation Loss: {eval_loss}")
    print(f"Validation Accuracy: {eval_accuracy}")

    return labels, predictions

labels, predictions = valid(model, testing_loader)

# %% [code]
labels = [labels]

# %% [code]
predictions = [predictions]

# %% [code]
from seqeval.metrics import classification_report

print(classification_report(labels, predictions))

# %% [code]
sentence = "We went to some temples, such as Sambisari Temple and Kimpulan Temple. There is also a mosque, the Al Fitrah Mosque, which is beautiful."

inputs = tokenizer(sentence.split(),
                    is_split_into_words=True,
                    return_offsets_mapping=True, 
                    padding='max_length', 
                    truncation=True, 
                    max_length=MAX_LEN,
                    return_tensors="pt")


ids = inputs["input_ids"].to(device)
mask = inputs["attention_mask"].to(device)

outputs = model(ids, attention_mask=mask)
logits = outputs[0]

active_logits = logits.view(-1, model.num_labels)
flattened_predictions = torch.argmax(active_logits, axis=1)

x = ids.squeeze().tolist()
print(x[0])

tokens = tokenizer.convert_ids_to_tokens(ids.squeeze().tolist())
token_predictions = [ids_to_labels[i] for i in flattened_predictions.cpu().numpy()]
wp_preds = list(zip(tokens, token_predictions)) 

prediction = []
for token_pred, mapping in zip(wp_preds, inputs["offset_mapping"].squeeze().tolist()):
  if mapping[0] == 0 and mapping[1] != 0:
    prediction.append(token_pred[1])
  else:
    continue

print(sentence.split())
print(prediction)


# %% [code]
import os

directory = "./model"

if not os.path.exists(directory):
    os.makedirs(directory)

tokenizer.save_vocabulary(directory)
model.save_pretrained(directory)


# %% [code]
torch.save(model.state_dict(), 'model_weights.pth')

# %% [code]
torch.save(model, 'model.pth')

# %% [code]
torch.save(model, "entire_model.pt")

# %% [code]
model_save_name = 'entire_model_3EPOCH.pt'
path = f'/content/drive/MyDrive/MODEL BERT/{model_save_name}'
torch.save(model, path)
